# Supplementary material for: Electrocatalytic Mn2Mo3O8/MnO-Carbon Nanocomposite Electrodes for Hydrogen Peroxide and Glucose Sensing
Source: Molecules. 2026 Jun 23;31(13):2205. doi: 10.3390/molecules31132205 (PMC13362840; doi:10.3390/molecules31132205)
Supplement: Supplementary file 1 [file molecules-31-02205-s001.zip]

Archive with 1 entries (1 files):
- molecules-4345320-supplementary.pdf
